# Supplementary material for: Orobanche crenata Forssk. Extract Affects Human Breast Cancer Cell MCF-7 Survival and Viral Replication
Source: Cells. 2022 May 19;11(10):1696. doi: 10.3390/cells11101696 (PMC9139723; doi:10.3390/cells11101696)
Supplement: Supplementary file 1 [file cells-11-01696-s001.zip]

Archive with 1 entries (1 files):
- cells-1699694-supplementary.pdf
